# Supplementary material for: Proteomic profiling of glucocorticoid-exposed myogenic cells: Time series assessment of protein translocation and transcription of inactive mRNAs
Source: Proteome Sci. 2009 Jul 30;7:26. doi: 10.1186/1477-5956-7-26 (PMC2725035; doi:10.1186/1477-5956-7-26)
Supplement: Additional file 2 — Significantly altered proteins in response to prednisone. List of cytosolic and nuclear proteins significantly altered in response to prednisone. This list was included for network analysis using Ingenuity Analysis Pathway. [file 1477-5956-7-26-S2.xls]

## Sheet: Sheet1
IPI		T0					T5							T15							T30
Accession	Protein	#Pep	Xcorr	N	Ratio	SD	#Pep	Xcorr	N	Ratio	SD	FC	p-value	#Pep	Xcorr	N	Ratio	SD	FC	p-value	#Pep	Xcorr	N	Ratio	SD	FC	p-value
IPI00110990.1	Dual specificity protein phosphatase 3	6	50.27	3	0.747333	0.0868639	3	30.29	3	1.722	0.405093	-2.304	3e-05	11	80.2948	4	1.8455	0.0960469	-2.469	0	8	70.2936	5	1.1666	0.07212	-1.561	0
IPI00111272.1	PREDICTED: similar to 40S ribosomal protein SA	8	80.24	4	0.92875	0.0642099	7	70.23	3	0.535333	0.0944951	1.73611	0	10	90.2456	5	0.7968	0.14578	1.1655	0.04298	7	70.244	4	0.8865	0.0698832	1.04712	0.2266
IPI00111412.2	60S ribosomal protein L4	11	110.26	7	0.974857	0.157563	15	150.25	5	0.5248	0.198457	1.85874	0	16	156.282	6	0.725	0.194936	1.34409	0.00169	12	120.246	3	1.03267	0.152133	-1.059	0.51043
IPI00111831.1	Nascent polypeptide-associated complex subunit alpha, muscle-specific form	45	444.27	6	0.728333	0.165415	51	500.27	5	0.3444	0.133285	2.11416	0	40	396.271	6	0.618	0.107491	1.17786	0.01193	21	210.256	7	0.819429	0.146499	-1.125	0.09994
IPI00111981.1	Isoform 1 of Putative GTP-binding protein PTD004 homolog	4	40.25	3	0.997667	0.144223	5	50.24	3	1.912	0.08	-1.916	0	14	140.251	6	1.18467	0.125007	-1.187	0.00025	12	110.263	5	0.9934	0.0478675	0.996	0.84202
IPI00113241.6	40S ribosomal protein S19	9	90.2	4	1.024	0.0855297	9	88.17	4	0.38425	0.127021	2.66667	0	10	100.192	6	0.957	0.165204	1.06952	0.32051	14	130.203	4	1.029	0.0692483	-1.005	0.88518
IPI00113712.1	Troponin C, slow skeletal and cardiac muscles	8	80.22	4	0.70275	0.0725689	10	100.22	3	0.778333	0.0768136	-1.108	0.08832	8	78.1968	3	1.308	0.182483	-1.861	0	10	100.204	5	1.2088	0.0821566	-1.72	0
IPI00117689.1	Polymerase I and transcript release factor	5	50.2	3	1.01767	0.146289	4	40.25	3	0.528333	0.0979864	1.92678	0	11	110.272	4	0.8365	0.19622	1.21655	0.06481	3	30.178	3	1.04333	0.1138	-1.025	0.69606
IPI00117910.2	Peroxiredoxin-2	12	120.29	5	0.9294	0.0875717	14	140.28	3	1.91533	0.22942	-2.061	0	18	150.33	8	1.30425	0.251449	-1.403	2e-05	13	120.225	5	1.0524	0.042577	-1.132	0
IPI00118899.1	Alpha-actinin-4	11	110.26	6	1.10933	0.113699	15	150.23	5	0.5392	0.157725	2.05761	0	22	210.247	7	0.450143	0.153196	2.46305	0	21	200.241	7	1.03929	0.0782383	1.06724	0.01785
IPI00119305.2	Proliferation-associated protein 2G4	8	80.21	3	0.949	0.0721318	12	120.21	5	0.5064	0.117515	1.87266	0	18	168.229	7	0.995857	0.202277	-1.049	0.53995	11	110.214	5	0.9816	0.11582	-1.034	0.5291
IPI00119667.1	Elongation factor 1-alpha 2	10	90.26	4	0.89025	0.0651684	8	80.25	3	2.01867	0.0971254	-2.268	0	16	120.272	6	1.1935	0.252003	-1.341	0.0032	15	110.255	5	1.1214	0.161608	-1.26	0.00138
IPI00120886.2	Y-box binding protein 1	7	70.29	3	1.012	0.062426	7	70.28	3	0.483667	0.181332	2.09205	0	8	70.2887	4	0.776	0.223969	1.30378	0.03508	9	70.2674	4	1.062	0.175828	-1.049	0.56953
IPI00121788.1	Peroxiredoxin-1	14	140.2	5	0.995	0.14111	12	118.21	4	2.442	0.157903	-2.454	0	16	158.214	6	1.11783	0.4169	-1.123	0.47048	17	140.203	7	1.04186	0.129829	-1.047	0.33963
IPI00122426.1	60S ribosomal protein L19	6	50.28	3	0.868667	0.0843584	6	60.29	3	0.506333	0.127249	1.71527	0	4	40.2801	3	0.929667	0.203981	-1.07	0.60448	8	70.2777	3	1.046	0.175168	-1.204	0.07952
IPI00123176.1	PREDICTED: similar to Glyceraldehyde-3-phosphate dehydrogenase	12	88.24	4	0.8795	0.0934826	10	70.24	3	1.53533	0.215019	-1.746	0	12	76.2321	3	1.31133	0.286764	-1.491	0.0091	12	70.2409	3	1.02467	0.189273	-1.165	0.18404
IPI00123319.1	Isoform 1 of Tropomyosin beta chain	14	132.24	3	0.603333	0.03646	17	160.23	4	0.73225	0.137551	-1.214	0.06087	13	124.211	5	1.232	0.190997	-2.042	0	14	138.208	5	1.3174	0.130529	-2.184	0
IPI00124829.4	Actin-related protein 2/3 complex subunit 3	6	58.22	3	0.911	0.00818535	5	48.23	3	0.355333	0.27777	2.5641	0.00053	3	30.1843	3	0.428667	0.0881892	2.12314	0	7	68.1905	4	0.8505	0.190735	1.07066	0.52583
IPI00124985.2	Ankyrin-repeat PEST sequence and proline-rich region protein	13	128.25	5	1.1936	0.0875403	7	70.2	4	2.382	0.278328	-1.996	0	9	88.2509	4	2.098	0.539938	-1.758	0.00081	10	100.263	4	1.2085	0.134436	-1.012	0.82457
IPI00125901.4	40S ribosomal protein S13	5	50.17	3	0.976	0.124399	6	60.19	3	0.315333	0.0618574	3.09598	0	6	60.1628	3	0.835333	0.0775263	1.16822	0.00167	6	60.1648	3	0.958667	0.0388115	1.01833	0.4392
IPI00127596.1	Creatine kinase M-type	13	116.13	5	0.4602	0.0253712	23	196.34	5	2.004	0.607347	-4.355	0	34	240.338	5	2.676	0.689072	-5.815	0	31	250.321	5	1.0512	0.102502	-2.284	0
IPI00128209.2	Adenylate kinase isoenzyme 1	12	120.23	4	0.908	0.105413	9	90.25	6	1.73033	0.271176	-1.906	0	17	150.226	5	1.748	0.404413	-1.925	0	16	120.232	5	0.976	0.075389	-1.075	0.04371
IPI00130353.4	Valyl-tRNA synthetase	15	150.22	6	1.18133	0.178413	18	180.23	4	0.61525	0.0424922	1.91939	0	22	220.28	9	0.885222	0.134268	1.33511	0	12	120.207	5	1.0572	0.181888	1.11732	0.127
IPI00132722.3	Annexin A3	18	178.28	6	1.29067	0.107641	16	156.26	5	0.8192	0.20966	1.5748	0	18	178.258	7	0.723429	0.182688	1.78253	0	15	146.261	4	0.815	0.0180185	1.58479	0
IPI00133029.1	18-day	5	50.22	3	0.684667	0.0796639	10	100.23	4	1.7345	0.333604	-2.533	0	18	146.226	6	1.40633	0.316633	-2.054	0	15	146.261	3	1.058	0.0575065	-1.545	0
IPI00133580.1	Adult male testis cDNA, product:fructose-bisphosphate aldolase	6	60.25	3	0.964333	0.124516	7	60.26	3	2.49867	0.47648	-2.591	0	10	70.2611	3	2.14133	0.529182	-2.221	0.00012	14	100.259	4	1.27175	0.123078	-1.319	0
IPI00134599.1	40S ribosomal protein S3	18	180.24	5	0.8562	0.170837	14	140.23	5	0.4766	0.156355	1.79533	0	24	220.226	6	0.704333	0.222317	1.21507	0.09428	18	170.242	7	0.884714	0.106062	-1.033	0.4769
IPI00134607.5	PREDICTED: similar to 40S ribosomal protein S2	7	70.25	4	1.066	0.139535	8	80.27	4	0.629	0.196221	1.69492	1e-05	8	60.2127	3	0.865667	0.117066	1.23153	0.00304	4	40.1751	3	1.055	0.0820549	1.0101	0.81639
IPI00135977.2	Chloride intracellular channel protein 4	9	80.22	3	1.83067	0.338428	10	90.21	5	0.909	0.274842	2.01207	0	9	90.2154	3	0.896333	0.0220303	2.04082	0	4	40.1751	5	1.0028	0.131239	1.82482	0
IPI00169916.10	Clathrin heavy chain	34	338.26	6	0.934	0.0731027	44	430.28	6	0.472333	0.0920297	1.97628	0	47	440.301	7	0.679143	0.124786	1.37552	0	37	368.254	7	1.10814	0.108018	-1.186	2e-05
IPI00221402.6	Fructose-bisphosphate aldolase A	10	90.26	3	0.830667	0.262611	11	100.24	4	1.9295	0.178582	-2.323	0	16	120.261	2	2.06133	0.0981495	-2.482	0	16	110.262	4	1.11	0.323676	-1.336	0.08435
IPI00222547.5	60S ribosomal protein L28	4	38.14	3	0.828333	0.0522909	3	30.24	3	0.473667	0.0698665	1.74825	0	5	50.1963	3	0.851	0.0770779	-1.027	0.6105	5	50.2096	3	1.046	0.0190788	-1.263	0
IPI00223253.1	Isoform 1 of Heterogeneous nuclear ribonucleoprotein K	6	60.25	4	0.792	0.081109	9	90.27	4	0.2365	0.119478	3.34448	0	10	100.27	5	0.4765	0.11076	1.66113	0	4	40.2286	3	0.837667	0.0917406	-1.058	0.38859
IPI00223757.3	Aldose reductase	11	110.23	5	0.8502	0.101743	12	120.23	4	2.147	0.279583	-2.525	0	17	160.228	5	1.656	0.456804	-1.948	8e-05	16	150.229	5	0.9992	0.104996	-1.175	0.00151
IPI00225275.4	Glycogen phosphorylase, muscle form	14	140.22	5	0.745	0.0617171	23	230.25	5	2.056	0.104307	-2.76	0	37	360.265	8	1.94975	0.867543	-2.617	9e-05	33	320.266	5	1.115	0.101274	-1.497	0
IPI00225961.4	D-3-phosphoglycerate dehydrogenase	10	100.22	5	1.74	0.612438	8	80.22	4	1.7545	0.299597	-1.008	0.92289	10	100.227	5	1.302	0.193468	1.3369	0	8	80.229	6	1.0125	0.0772082	1.71821	0
IPI00228548.5	Beta-enolase	22	212.28	4	0.71	0.119239	28	280.31	5	1.972	0.315991	-2.777	0	36	300.314	9	1.82356	0.401438	-2.568	0	36	320.324	4	1.1725	0.0372782	-1.651	0
IPI00228633.5	Glucose-6-phosphate isomerase	18	178.28	5	1.0884	0.0761302	20	190.29	3	2.23533	0.217792	-2.054	0	37	310.283	7	1.90657	0.263782	-1.752	0	33	278.266	7	1.20457	0.134829	-1.107	0.02263
IPI00229509.1	Isoform PLEC-1I of Plectin	18	176.24	7	1.19157	0.108108	14	140.23	6	0.293167	0.127288	4.06504	0	10	100.262	7	0.907	0.208654	1.31406	0.00031	5	50.1985	3	0.975	0.180668	1.22249	0.03787
IPI00229534.4	Myristoylated alanine-rich C-kinase substrate	9	90.25	4	1.4015	0.110868	7	68.26	3	0.350667	0.0346458	4	0	6	60.2509	3	0.340333	0.12564	4.11523	0	5	50.2667	3	1.033	0.190686	1.35685	0.00082
IPI00230002.6	Phosphoglycerate kinase 1	27	250.3	5	0.9142	0.0999785	37	300.32	6	1.92867	0.359203	-2.11	0	54	410.317	8	1.59925	0.407622	-1.749	0	46	360.325	8	1.18288	0.0980516	-1.294	0
IPI00230212.4	Glutathione S-transferase Mu 1	10	100.23	4	2.4265	0.346254	3	30.2	3	1.202	0.260576	2.0202	0	7	70.203	3	1.19467	0.218251	2.03252	0	13	100.24	6	0.940167	0.0580772	2.58398	0
IPI00230706.4	Phosphoglycerate mutase 2	13	130.18	4	0.49425	0.0918962	16	160.19	3	2.14533	0.140119	-4.341	0	15	150.2	6	2.56133	0.935535	-5.182	0	19	180.239	4	1.22725	0.111763	-2.483	0
IPI00265025.5	Galactokinase 1	8	80.22	4	1.2025	0.154765	6	60.23	4	1.157	0.192267	1.0395	0.636	7	70.1713	5	0.7505	0.111787	1.60256	0	8	80.2165	4	0.8655	0.115506	1.38889	0
IPI00265380.4	Myosin-8	7	70.29	3	0.541	0.124374	32	310.32	6	0.633	0.21687	-1.17	0.29875	44	390.346	7	1.44657	0.167375	-2.674	0	32	294.304	7	1.38986	0.149689	-2.569	0
IPI00282248.1	PREDICTED: similar to 60S ribosomal protein L6	7	70.26	3	0.854667	0.0575007	7	70.27	4	0.46275	0.0754779	1.84843	0	12	86.2703	6	0.917167	0.200437	-1.073	0.44499	5	50.1829	3	1.04633	0.1775	-1.224	0.06144
IPI00307837.5	Elongation factor 1-alpha 1	8	70.19	3	0.839333	0.158885	10	80.2	4	1.547	0.0984886	-1.843	0	13	120.209	5	1.007	0.167	-1.2	0.02477	13	130.209	5	0.9786	0.0748852	-1.166	3e-05
IPI00308706.3	60S ribosomal protein L5	13	122.19	3	0.924	0.0754387	8	84.22	3	0.505	0.0996845	1.82815	0	11	110.214	4	0.655	0.10744	1.41044	0	13	130.209	4	0.994	0.101129	-1.076	0.88976
IPI00312700.3	Myosin light chain 1, skeletal muscle isoform	13	130.22	3	0.481333	0.0235867	11	110.22	3	0.915333	0.0568624	-1.902	0	15	150.216	4	1.338	0.220756	-2.78	0	13	130.209	5	0.9242	0.10747	-1.92	0
IPI00313558.4	Coatomer subunit delta	7	70.23	5	1.0542	0.116947	6	60.23	4	0.68275	0.1317	1.54321	0	15	136.2	6	0.622	0.0951357	1.69492	0	6	46.1729	3	0.966667	0.129817	1.09051	0.24285
IPI00315550.3	Glutaredoxin 3	7	60.28	3	0.937	0.0910439	8	80.19	4	1.522	0.160208	-1.624	0	6	60.2008	3	1.408	0.0781025	-1.503	0	6	60.2112	4	1.006	0.134831	-1.074	0.30607
IPI00319994.5	L-lactate dehydrogenase A chain	24	216.33	7	0.894429	0.121621	24	236.26	5	2.328	0.237339	-2.603	0	26	218.235	7	1.71229	0.383356	-1.914	0	37	266.338	6	1.062	0.158824	-1.187	0.00976
IPI00331345.4	40S ribosomal protein S3a	7	70.29	3	0.924	0.0306105	7	70.3	3	0.535667	0.108887	1.72414	0	15	140.285	6	0.962667	0.213611	-1.042	0.65748	9	90.1967	5	0.9778	0.121275	-1.058	0.32122
IPI00380436.1	Alpha-actinin-1	11	110.26	6	1.173	0.178955	4	40.18	3	0.379	0.119662	3.09598	0	15	140.267	7	0.342143	0.134136	3.42466	0	6	60.1955	3	1.08267	0.173785	1.08342	0.36795
IPI00381239.3	Plectin 8	83	814.28	7	1.168	0.1667	83	830.27	6	0.4485	0.144486	2.60417	0	102	1018.26	7	0.781714	0.157998	1.49477	0	22	212.253	6	1.03017	0.178298	1.13379	0.05828
IPI00421223.2	Tropomyosin alpha-4 chain	20	180.34	6	1.19033	0.0962199	10	96.31	4	0.23725	0.101342	5.02513	0	18	156.315	4	0.2145	0.155903	5.55556	0	15	114.318	5	0.7478	0.0105688	1.59236	0
IPI00467833.4	Triosephosphate isomerase	17	150.27	5	0.9114	0.120302	18	150.28	4	2.0445	0.242539	-2.243	0	29	200.252	6	1.633	0.24452	-1.792	0	26	218.265	5	1.1358	0.11123	-1.246	1e-05
IPI00553798.2	AHNAK nucleoprotein isoform 1	75	722.27	7	0.987143	0.0753446	41	390.24	5	0.4695	0.164504	2.10084	0	48	462.234	6	0.467667	0.189786	2.1097	0	53	498.246	7	0.824714	0.123516	1.1976	0.0005
IPI00554894.1	Annexin A6	16	130.29	6	0.761	0.104982	18	140.29	5	1.51	0.173263	-1.984	0	22	140.277	6	1.03317	0.140699	-1.358	0	20	130.277	6	0.922167	0.0342895	-1.212	0
IPI00555140.1	Phosphoglucomutase-1	12	120.27	5	0.7662	0.0825179	23	220.27	5	1.706	0.372666	-2.227	0	27	270.283	8	1.87175	0.561222	-2.443	0	24	220.279	8	1.0135	0.208883	-1.323	0.00081
IPI00622235.3	Transitional endoplasmic reticulum ATPase	35	348.28	5	0.445144	0.595053	28	258.29	6	1.217	0.24329	-2.734	0	39	350.282	7	1.35514	0.242192	-3.044	0	44	426.253	7	1.14057	0.134041	-2.562	0
IPI		T0					T5							T15							T30
Accession	Protein	#Pep	Xcorr	N	Mean	SD	#Pep	Xcorr	N	Mean	SD	FC	p-value	#Pep	Xcorr	N	Mean	SD	FC	p-value	#Pep	Xcorr	N	Mean	SD	FC	p-value
IPI00115564.4	ADP/ATP translocase 1	15	120.28	3	0.7597	0.0112694	40	360.25	9	1.36056	0.282466	-1.791	0	20	138.262	6	1.65333	0.184355	-2.176	0	11	88.2474	3	1.16833	0.109551	-1.538	0
IPI00117312.1	Aspartate aminotransferase, mitochondrial precursor	9	90.22	4	0.8397	0.084896	24	230.22	10	1.28336	0.291247	-1.528	0	14	140.235	7	1.69714	0.318052	-2.021	0	17	170.28	5	1.173	0.210005	-1.397	0.00039
IPI00123316.1	Isoform 1 of Tropomyosin 1 alpha chain	36	274.25	5	0.7655	0.0923131	36	334.26	8	1.14525	0.164384	-1.496	0	55	402.244	7	1.33	0.134412	-1.737	0	28	266.243	3	1.12233	0.0558241	-1.466	0
IPI00123319.1	Isoform 1 of Tropomyosin beta chain	28	152.25	3	0.7467	0.17486	28	242.22	8	1.46525	0.108882	-1.962	0	25	192.237	6	1.696	0.228101	-2.271	0	15	144.243	4	1.1305	0.0599416	-1.514	0
IPI00126115.1	Isoform 1 of Sideroflexin-3	9	90.31	5	1.0853	0.192374	6	60.24	5	0.516	0.0462817	2.10526	0	3	30.1785	3	0.363667	0.0205994	2.98507	0	7	70.2963	4	0.6795	0.0127671	1.59744	0
IPI00131138.9	REFSEQ:XP_913	77	750.27	6	1.21903	0.100083	32	320.25	7	0.362286	0.0662865	3.367	0	7	60.2263	5	0.4686	0.331005	2.60417	0	5	48.1632	4	0.715	0.0683618	1.70358	0
IPI00136119.5	PREDICTED: similar to Kelch repeat and BTB domain-containing protein 10	14	120.2	5	0.5283	0.0874603	17	150.39	9	1.38456	0.25279	-2.621	0	21	190.306	9	0.960111	0.0930167	-1.817	0	15	140.307	4	1.01375	0.101756	-1.919	0
IPI00227299.5	Vimentin	62	448.28	6	1.0617	0.100383	78	630.28	7	0.581571	0.130584	1.82482	0	61	464.277	7	0.310286	0.0826916	3.42466	0	54	442.288	5	0.754	0.0765572	1.40845	0
IPI00228150.1	Isoform 1 of Mitochondrial inner membrane protein	24	226.23	7	0.986986	0.107498	15	146.23	8	0.625875	0.0760947	1.57729	0	8	80.1937	7	0.695857	0.150331	1.41844	0	7	66.1826	3	1.02667	0.144074	1.04	0.63333
IPI00284119.6	Troponin C, skeletal muscle	60	60.27	5	0.4373	0.0747181	13	110.29	3	1.90233	0.0960902	-4.35	0	11	100.292	6	2.091	0.361726	-4.782	0	11	110.289	5	1.3706	0.152487	-3.134	0
IPI00311654.4	Sarcoplasmic/endoplasmic reticulum calcium ATPase 1	21	210.25	5	0.4319	0.0727028	54	500.26	11	1.01036	0.237075	-2.339	0	41	380.269	7	1.78	0.228801	-4.121	0	36	348.283	4	1.055	0.0638697	-2.443	0
IPI00338964.3	Isoform SERCA2B of Sarcoplasmic/endoplasmic reticulum calcium ATPase 2	7	70.2	4	0.7387	0.0791496	21	206.24	6	1.13417	0.149362	-1.535	0	14	138.245	7	1.13371	0.252515	-1.535	3e-05	14	130.205	4	1.11	0.146976	-1.503	0
IPI00421223.2	Tropomyosin alpha-4 chain	30	216.35	5	1.3587	0.0641872	16	118.31	6	0.388333	0.0323151	3.4965	0	10	72.3022	3	0.179333	0.0213854	7.57576	0	10	76.3126	4	0.65875	0.040942	2.06186	0
IPI00453692.3	Nestin	125	978.34	7	0.8537	0.0580488	107	918.33	9	0.460111	0.0497831	1.85529	0	97	816.31	8	0.23775	0.0579821	3.59712	0	82	766.325	5	0.6544	0.073115	1.30378	0
IPI00464223.5	PREDICTED: myoferlin isoform 1	9	90.22	4	1.12345	0.133355	21	208.24	6	0.784167	0.115844	1.43266	0	3	30.2429	3	0.615	0.137	1.82815	0	16	160.225	4	0.79675	0.0597739	1.41044	0
IPI00465786.3	Talin-1	41	400.31	6	1.2757	0.107098	23	220.24	5	0.625	0.146835	2.04082	0	4	40.194	3	0.682333	0.0983582	1.86916	0	5	48.2093	3	0.992667	0.0525389	1.28535	0
IPI00468203.2	Annexin A2	28	240.27	5	1.1517	0.101267	32	258.3	5	0.776	0.0615955	1.48368	0	12	110.232	6	0.5888	0.0605959	1.95695	0	20	192.256	4	0.81825	0.0363719	1.40845	0
IPI00553798.2	AHNAK nucleoprotein isoform 1	49	462.23	5	1.1355	0.135509	28	252.28	5	0.6134	0.0516943	1.85185	0	9	82.2007	5	0.3828	0.126417	2.96736	0	23	218.21	5	0.8984	0.16649	1.26422	0.00145
Legend
#Pep	Number of peptides identified
Xcorr	Protein cross correlation score
N	Number of unique peptides quantitated
Ratio	Normalized mean ratio (labeled (no steroid)/unlabeled (steroid))
SD	Standard deviation
FC	Fold Change (steroid treated time point versus T0)

## Sheet: Sheet2
		control_nuc_n	control_nuc_normmean	control_nuc_sd	t5_nuc_n	t5_nuc_normmean	t5_nuc_sd	t15_nuc_n	t15_nuc_normmean	t15_nuc_sd	t30_nuc_n	t30_nuc_normmean	t30_nuc_sd	t5_control_cyt_mean	t15_control_cyt_mean	t30_control_cyt_mean	t5_control_nuc_mean	t15_control_nuc_mean	t30_control_nuc_mean	t5_cyt_z	ABS(t5_cyt_z)	t5_cyt_p	t15_cyt_z	ABS(t15_cyt_z)	t15_cyt_p	t30_cyt_z	ABS(t30_cyt_z)	t30_cyt_p	t5_nuc_z	ABS(t5_nuc_z)	t5_nuc_p	t15_nuc_z	ABS(t15_nuc_z)	t15_nuc_p	t30_nuc_z	ABS(t30_nuc_z)	t30_nuc_p
														0.974667	1.09817	0.419267				4.16737	4.16737	3.0813e-05	22.8673	22.8673	0	12.9993	12.9993	0
		3	1.02303	0.126753	7	0.867857	0.118646	6	0.733667	0.167287	4	0.8205	0.0766529	-0.393417	-0.13195	-0.04225	-0.155176	-0.289367	-0.202533	-7.21114	7.21114	5.5489e-13	-2.02394	2.02394	0.042976	-1.20916	1.20916	0.2266	-3.46037	3.46037	0.000539	-4.23703	4.23703	2.265e-05	-5.28443	5.28443	1.26e-07
		4	1.2332	0.166007										-0.450057	-0.249857	0.0578095				-5.07091	5.07091	3.96e-07	-3.13961	3.13961	0.00169173	0.65817	0.65817	0.51043
														-0.383933	-0.110333	0.0910952				-6.44111	6.44111	1.186e-10	-2.51425	2.51425	0.011929	1.64517	1.64517	0.09994
														0.914333	0.187	-0.00426668				19.7959	19.7959	0	3.66424	3.66424	0.000248073	-0.199312	0.199312	0.84202
		4	1.0032	0.197298	6	0.964667	0.125347	4	0.8125	0.130337	4	0.96175	0.0636259	-0.63975	-0.067	0.005	-0.0385334	-0.1907	-0.0414501	-10.0732	10.0732	0	-0.993413	0.993413	0.32051	0.144408	0.144408	0.88518	-0.753007	0.753007	0.45145	-2.92627	2.92627	0.00343	-1.30293	1.30293	0.1926
		3	0.752033	0.0650333	5	1.3298	0.241564	5	1.764	0.216864	4	1.207	0.110806	0.0755833	0.60525	0.50605	0.577767	1.01197	0.454967	1.70431	1.70431	0.08832	5.74478	5.74478	9e-09	13.7732	13.7732	0	5.34817	5.34817	0	10.4343	10.4343	0	8.21194	8.21194	2.2204e-16
		3	1.41737	0.33126	4	0.769	0.100117							-0.489333	-0.181167	0.0256666	-0.648367			-8.64967	8.64967	0	-1.84657	1.84657	0.06481	0.390651	0.390651	0.69606	-12.9522	12.9522	0
		5	0.9875	0.111663	4	1.12475	0.164374	6	1.28067	0.207525	3	0.966333	0.0281839	0.985933	0.37485	0.123	0.13725	0.293167	-0.0211667	7.44351	7.44351	9.8144e-14	4.2165	4.2165	2.4813e-05	6.45974	6.45974	1.0488e-10	1.66997	1.66997	0.09493	3.46035	3.46035	0.00054	-1.3008	1.3008	0.19333
		7	1.01684	0.201905	11	0.735818	0.137845	10	0.8865	0.36965	6	0.887667	0.107478	-0.570133	-0.65919	-0.0700476	-0.281025	-0.130343	-0.129176	-8.08278	8.08278	6.6613e-16	-11.3844	11.3844	0	-2.36877	2.36877	0.01785	-6.76162	6.76162	1.3646e-11	-1.11506	1.11506	0.26483	-2.94401	2.94401	0.00324
					4	1.0265	0.0954062				3	0.984667	0.177162	-0.4426	0.0468571	0.0326				-8.42176	8.42176	0	0.612885	0.612885	0.53995	0.629388	0.629388	0.5291
		4	1.08995	0.0793027	3	1.37267	0.247286	3	1.25333	0.192959	3	0.925	0.0255343	1.12842	0.30325	0.23115	0.282717	0.163383	-0.16495	20.1232	20.1232	0	2.94762	2.94762	0.003202	3.19827	3.19827	0.001383	1.98022	1.98022	0.04768	1.46657	1.46657	0.14249	-11.1889	11.1889	0
		4	0.81045	0.0958032	4	1.0235	0.241518	4	0.841	0.148667	3	0.977667	0.0390171	-0.528333	-0.236	0.0500001	0.21305	0.03055	0.167217	-5.04654	5.04654	4.5e-07	-2.10744	2.10744	0.03508	0.56874	0.56874	0.56953	1.76426	1.76426	0.07769	0.410985	0.410985	0.68108	7.4231	7.4231	0
		3	1.19937	0.232563	5	1.0102	0.275309	3	0.877333	0.0786914	4	0.90725	0.159807	1.447	0.122833	0.0468571	-0.189167	-0.322033	-0.292117	18.3277	18.3277	0	0.721705	0.721705	0.47048	0.954892	0.954892	0.33963	-1.53642	1.53642	0.12444	-7.08817	7.08817	1.3589e-12	-3.65587	3.65587	0.00026
					4	1.02125	0.238945							-0.362333	0.061	0.177333				-4.9319	4.9319	8.14e-07	0.517965	0.517965	0.60448	1.75346	1.75346	0.079524
		3	0.995033	0.0912487	5	1.3012	0.242362				3	0.987667	0.0630899	0.655833	0.431833	0.145167	0.306167		-0.00736666	5.28295	5.28295	1.27e-07	2.60827	2.60827	0.0091	1.32843	1.32843	0.18404	2.82474	2.82474	0.004732				-0.202242	0.202242	0.83973
		3	0.7467	0.17486	8	1.46525	0.108882	6	1.696	0.228101	4	1.1305	0.0599416	0.128917	0.628667	0.714067	0.71855	0.9493	0.3838	1.87446	1.87446	0.06087	7.36	7.36	1.8385e-13	12.2325	12.2325	0	18.6657	18.6657	0	10.1942	10.1942	0	12.8058	12.8058	0
		4	1.0322	0.124776	4	0.69	0.119786	3	0.545	0.216002				-0.555667	-0.482333	-0.0605	-0.3422	-0.4872		-3.46489	3.46489	0.000530452	-9.47311	9.47311	0	-0.63439	0.63439	0.52583	-5.71353	5.71353	0	-3.90669	3.90669	9e-05
														1.1884	0.9044	0.0149				8.53955	8.53955	0	3.35001	3.35001	0.000808079	0.221667	0.221667	0.82457
					5	0.7082	0.0782605	3	0.728333	0.0525008				-0.660667	-0.140667	-0.0173333				-18.4991	18.4991	0	-3.1427	3.1427	0.00167399	-0.773539	0.773539	0.4392
					4	3.264	0.776338	8	2.2775	0.38692	4	1.189	0.205665	1.5438	2.2158	0.591				5.68381	5.68381	1.3e-08	7.19037	7.19037	6.4615e-13	12.8926	12.8926	0
					4	1.49175	0.317212							0.822333	0.84	0.068				7.42799	7.42799	1.1013e-13	4.6445	4.6445	3.409e-06	2.01691	2.01691	0.043705
		6	1.23403	0.144453	5	1.065	0.121592							-0.566083	-0.296111	-0.124133	-0.169033			-26.6441	26.6441	0	-6.61611	6.61611	3.6877e-11	-1.52605	1.52605	0.127	-3.10852	3.10852	0.00188
		4	1.7357	0.271109	3	0.938333	0.00635085				3	0.890667	0.0851019	-0.471467	-0.567238	-0.475667	-0.797367		-0.845033	-5.0283	5.0283	4.95e-07	-8.21493	8.21493	2.2204e-16	-52.7976	52.7976	0	-217.464	217.464	0				-17.1987	17.1987	0
														1.04983	0.721667	0.373333				6.29389	6.29389	3.0961e-10	5.58285	5.58285	2.4e-08	11.2445	11.2445	0
		3	1.09737	0.0960902	3	1.779	0.47085				3	1.053	0.0841487	1.53433	1.177	0.307417	0.681633		-0.0443667	5.57745	5.57745	2.4e-08	3.85241	3.85241	0.000116962	4.99547	4.99547	5.87e-07	2.50743	2.50743	0.012161				-0.91321	0.91321	0.36113
		4	0.9767	0.0560417	7	0.947286	0.109997	7	0.656857	0.146856	3	0.779667	0.058731	-0.3796	-0.151867	0.0285143	-0.0294143	-0.319843	-0.197033	-5.42875	5.42875	5.7e-08	-1.67326	1.67326	0.09428	0.711296	0.711296	0.4769	-0.707503	0.707503	0.47925	-5.76226	5.76226	8e-09	-5.81076	5.81076	6e-09
		3	1.01837	0.136617	3	0.953667	0.108454	3	0.733333	0.0635164				-0.437	-0.200333	-0.011	-0.0647	-0.285033		-4.45416	4.45416	8.422e-06	-2.96405	2.96405	0.00303624	-0.232194	0.232194	0.81639	-1.03328	1.03328	0.30147	-7.77267	7.77267	7.5495e-15
														-0.921667	-0.934333	-0.827867				-7.49853	7.49853	6.4393e-14	-73.4586	73.4586	0	-14.1053	14.1053	0
		6	1.12587	0.14427	8	0.916625	0.165307	8	0.92075	0.197131	3	0.968667	0.0222785	-0.461667	-0.254857	0.174143	-0.209242	-0.205117	-0.1572	-12.2879	12.2879	0	-5.40357	5.40357	6.5e-08	4.2654	4.2654	2e-05	-3.58015	3.58015	0.000343	-2.943	2.943	0.00325	-12.2216	12.2216	0
					5	1.875	0.278083				3	1.197	0.0541479	1.09883	1.23067	0.279333				12.3062	12.3062	0	17.7324	17.7324	0	1.72601	1.72601	0.08435
														-0.354667	0.0226667	0.217667				-8.79249	8.79249	0	0.509353	0.509353	0.6105	19.7607	19.7607	0
		7	1.01799	0.14105	6	0.961	0.219779	6	0.796833	0.185289	5	0.8996	0.094709	-0.5555	-0.3155	0.0456667	-0.0569857	-0.221152	-0.118386	-9.29878	9.29878	0	-6.36946	6.36946	1.8969e-10	0.862182	0.862182	0.38859	-0.635119	0.635119	0.52535	-2.92359	2.92359	0.00346	-2.79507	2.79507	0.00519
		3	0.983033	0.0267644	5	1.571	0.268272				3	0.991	0.112743	1.2968	0.8058	0.149	0.587967		0.00796664	9.27667	9.27667	0	3.94441	3.94441	7.9996e-05	3.1732	3.1732	0.001508	4.90074	4.90074	1e-06				0.12239	0.12239	0.90259
					6	2.989	0.80568							1.311	1.20475	0.37				28.1043	28.1043	0	3.92782	3.92782	8.5721e-05	8.16934	8.16934	4.4409e-16
														0.0145	-0.438	-0.7275				0.0967969	0.0967969	0.92289	-5.06231	5.06231	4.14e-07	-23.0805	23.0805	0
		3	1.05103	0.0697878	3	2.069	0.320468				3	1.13433	0.0378462	1.262	1.11356	0.4625	1.01797		0.0833	8.93039	8.93039	0	8.32174	8.32174	0	24.8134	24.8134	0	5.50185	5.50185	0				3.81227	3.81227	0.000138
		3	1.20737	0.0750555	3	1.51567	0.249867							1.14693	0.818171	0.116171	0.3083			9.12131	9.12131	0	8.20631	8.20631	2.2204e-16	2.27963	2.27963	0.02263	2.13711	2.13711	0.03259
		7	0.714129	0.0591745	8	0.66975	0.130945	7	0.440143	0.102247	5	0.808	0.143384	-0.898405	-0.284571	-0.216571	-0.0443786	-0.273986	0.0938715	-17.2887	17.2887	0	-3.60838	3.60838	0.00030811	-2.07625	2.07625	0.03787	-0.958585	0.958585	0.33777	-7.08967	7.08967	1.3443e-12	1.46392	1.46392	0.14322
		3	1.08303	0.0945216	5	0.7556	0.218922				4	0.88475	0.148637	-1.05083	-1.06117	-0.3685	-0.327433		-0.198283	-52.5344	52.5344	0	-14.6291	14.6291	0	-3.34719	3.34719	0.000816355	-3.3444	3.3444	0.000825				-2.66802	2.66802	0.00763
		5	0.9661	0.115917	5	1.485	0.371793				4	1.07325	0.0695336	1.01447	0.68505	0.268675	0.5189		0.10715	6.91789	6.91789	4.5843e-12	4.75346	4.75346	2e-06	7.75028	7.75028	9.3259e-15	3.12081	3.12081	0.001804				3.08197	3.08197	0.002056
														-1.2245	-1.23183	-1.48633				-8.13925	8.13925	4.4409e-16	-9.77591	9.77591	0	-62.6882	62.6882	0
					4	1.854	0.745319							1.65108	2.06708	0.733				20.4095	20.4095	0	5.41219	5.41219	6.2e-08	13.1171	13.1171	0
														-0.0455	-0.452	-0.337				-0.4733	0.4733	0.636	-9.04133	9.04133	0	-5.83519	5.83519	5e-09
					4	1.459	0.236784	8	2.45375	0.860348				0.092	0.905571	0.848857				1.03912	1.03912	0.29875	14.3147	14.3147	0	15.0035	15.0035	0
					3	1.08733	0.0394631							-0.391917	0.0625	0.191667				-10.3849	10.3849	0	0.763797	0.763797	0.44499	1.87029	1.87029	0.061444
					3	1.01267	0.159381				3	0.946333	0.0527857	0.707667	0.167667	0.139267				14.3705	14.3705	0	2.24499	2.24499	0.024769	4.15849	4.15849	3.2e-05
		3	1.1807	0.0608276										-0.419	-0.269	0.007				-7.28026	7.28026	3.3307e-13	-5.00745	5.00745	5.52e-07	0.138614	0.138614	0.889755
					3	1.78233	0.473533	4	1.7775	0.38448				0.434	0.856667	0.442867				13.2198	13.2198	0	7.7612	7.7612	8.4377e-15	9.21452	9.21452	0
														-0.37145	-0.4322	-0.0875334				-5.64085	5.64085	1.7e-08	-11.128	11.128	0	-1.1679	1.1679	0.24285
														0.585	0.471	0.0690001				7.303	7.303	2.8155e-13	10.4452	10.4452	0	1.02351	1.02351	0.30607
		6	1.07503	0.129674	9	1.68122	0.17852	4	1.665	0.144338	3	1.248	0.0667757	1.43357	0.817857	0.167571	0.606189	0.589967	0.172967	13.5062	13.5062	0	5.64448	5.64448	1.7e-08	2.58439	2.58439	0.009755	10.1869	10.1869	0	8.17482	8.17482	4.4409e-16	4.48647	4.48647	7e-06
					8	0.947625	0.162588	3	0.804333	0.168915	3	1.06533	0.0427239	-0.388333	0.0386667	0.0538				-6.17718	6.17718	6.5257e-10	0.443392	0.443392	0.65748	0.991961	0.991961	0.32122
		7	1.14341	0.118655	10	0.5699	0.064988	7	0.541857	0.100212	4	0.86025	0.0591798	-0.794	-0.830857	-0.0903333	-0.573514	-0.601557	-0.283164	-11.4928	11.4928	0	-16.3881	16.3881	0	-0.900317	0.900317	0.36795	-27.9069	27.9069	0	-15.882	15.882	0	-9.56962	9.56962	0
		7	0.723271	0.0348801	10	0.6675	0.0912923	11	0.415091	0.0910664	6	1.07067	0.130915	-0.7195	-0.386286	-0.137833	-0.0557714	-0.308181	0.347395	-12.1977	12.1977	0	-6.46855	6.46855	9.8945e-11	-1.89358	1.89358	0.05828	-1.93187	1.93187	0.05338	-11.2239	11.2239	0	6.49996	6.49996	0
		5	1.3587	0.0641872	6	0.388333	0.0323151	3	0.179333	0.0213854	4	0.65875	0.040942	-0.953083	-0.975833	-0.442533	-0.970367	-1.17937	-0.69995	-18.8092	18.8092	0	-12.5185	12.5185	0	-93.6277	93.6277	0	-73.5539	73.5539	0	-95.5197	95.5197	0	-34.1922	34.1922	0
		3	1.0917	0.0998649	6	1.904	0.261132	6	1.90333	0.360093	5	1.167	0.156911	1.1331	0.7216	0.2244	0.8123	0.811633	0.0753001	9.34367	9.34367	0	7.22866	7.22866	4.8783e-13	4.51112	4.51112	6e-06	7.61959	7.61959	0	5.52105	5.52105	3.4e-08	1.07307	1.07307	0.28324
		5	1.1355	0.135509	5	0.6134	0.0516943	5	0.3828	0.126417	5	0.8984	0.16649	-0.517643	-0.519476	-0.162429	-0.5221	-0.7527	-0.2371	-7.03622	7.03622	1.9753e-12	-6.70467	6.70467	2.0186e-11	-3.47927	3.47927	0.000502788	-22.5838	22.5838	0	-13.3138	13.3138	0	-3.18441	3.18441	0.00145
		3	0.998367	0.133829	4	1.11925	0.114019							0.749	0.272167	0.161167	0.120883			9.66633	9.66633	0	4.73827	4.73827	2.155e-06	11.513	11.513	0	2.12041	2.12041	0.03397
					3	1.54767	0.418121							0.9398	1.10555	0.2473				5.63898	5.63898	1.7e-08	5.57172	5.57172	2.5e-08	3.34862	3.34862	0.000812
		4	0.9102	0.0492781	7	1.17286	0.158926	7	1.07186	0.417525	4	0.99	0.0957079	0.771856	0.909999	0.695427	0.262657	0.161657	0.0798	7.77119	7.77119	7.7716e-15	9.94098	9.94098	0	13.7266	13.7266	0	4.37264	4.37264	1.2e-05	1.02438	1.02438	0.30566	1.66757	1.66757	0.0954
		control_nuc_n	control_nuc_normmean	control_nuc_sd	t5_nuc_n	t5_nuc_normmean	t5_nuc_sd	t15_nuc_n	t15_nuc_normmean	t15_nuc_sd	t30_nuc_n	t30_nuc_normmean	t30_nuc_sd	t5_control_cyt_mean	t15_control_cyt_mean	t30_control_cyt_mean	t5_control_nuc_mean	t15_control_nuc_mean	t30_control_nuc_mean	t5_cyt_z	ABS(t5_cyt_z)	t5_cyt_p	t15_cyt_z	ABS(t15_cyt_z)	t15_cyt_p	t30_cyt_z	ABS(t30_cyt_z)	t30_cyt_p	t5_nuc_z	ABS(t5_nuc_z)	t5_nuc_p	t15_nuc_z	ABS(t15_nuc_z)	t15_nuc_p	t30_nuc_z	ABS(t30_nuc_z)	t30_nuc_p
																	0.600856	0.893633	0.408633										6.38155	6.38155	0	11.8736	11.8736	0	6.4607	6.4607	0
																	0.443664	0.857443	0.3333										4.81718	4.81718	1e-06	7.13273	7.13273	9.841e-13	3.54888	3.54888	0.000387
														-0.17475	0.43825	0.3805	0.37975	0.5645	0.356833	-2.20214	2.20214	0.02766	22.7835	22.7835	0	10.2474	10.2474	0	6.53405	6.53405	0	11.1115	11.1115	0	11.0714	11.0714	0
														0.128917	0.628667	0.714067	0.71855	0.9493	0.3838	1.87446	1.87446	0.06087	7.36	7.36	1.8385e-13	12.2325	12.2325	0	18.6657	18.6657	0	10.1942	10.1942	0	12.8058	12.8058	0
																	-0.5693	-0.721633	-0.4058										-27.5053	27.5053	0	-60.6769	60.6769	0	-63.5694	63.5694	0
														-1.0506		-0.321667	-0.856748	-0.750433	-0.504033	-30.6653	30.6653	0				-24.0709	24.0709	0	-34.1961	34.1961	0	-5.06947	5.06947	3.99e-07	-14.7461	14.7461	0
														0.026	0.437667	0.246167	0.856256	0.431811	0.48545	0.310876	0.310876	0.7559	6.14364	6.14364	8.0654e-10	4.95597	4.95597	7.2e-07	10.1617	10.1617	0	13.9269	13.9269	0	9.54147	9.54147	0
														-0.598067	-0.3414		-0.480129	-0.751414	-0.3077	-8.49302	8.49302	0	-8.31283	8.31283	0				-9.72781	9.72781	0	-24.0418	24.0418	0	-8.98725	8.98725	0
																	-0.361111	-0.291129	0.0396809										-13.4224	13.4224	0	-5.12371	5.12371	3e-07	0.477042	0.477042	0.63333
														0.095		0.676	1.46503	1.6537	0.9333	1.49663	1.49663	0.13449				11.4439	11.4439	0	26.4076	26.4076	0	11.1983	11.1983	0	13.6859	13.6859	0
														-0.108667	0.518667		0.578464	1.3481	0.6231	-2.83483	2.83483	0.00459	6.08074	6.08074	1e-09				8.09257	8.09257	0	15.5888	15.5888	0	19.5116	19.5116	0
																	0.395467	0.395014	0.3713										6.48554	6.48554	0	4.13881	4.13881	3.4911e-05	5.05252	5.05252	0
														-0.953083	-0.975833	-0.442533	-0.970367	-1.17937	-0.69995	-18.8092	18.8092	0	-12.5185	12.5185	0	-93.6277	93.6277	0	-73.5539	73.5539	0	-95.5197	95.5197	0	-34.1922	34.1922	0
														-0.90775	-0.722167		-0.393589	-0.61595	-0.1993	-24.8887	24.8887	0	-26.1835	26.1835	0				-23.7182	23.7182	0	-30.0467	30.0467	0	-6.09517	6.09517	1e-09
																	-0.339283	0.74555	-0.3267										-7.17407	7.17407	7.2786e-13	-6.42249	6.42249	0	-10.9312	10.9312	0
														-0.0415	-0.496833	-0.1535	-0.6507	-0.593367	-0.283033	-0.723519	0.723519	0.46936	-11.9025	11.9025	0	-2.63644	2.63644	0.00838	-9.90915	9.90915	0	-10.449	10.449	0	-9.33077	9.33077	0
														-0.245667	-0.363595	0.0475833	-0.3757	-0.5629	-0.33345	-11.2968	11.2968	0	-7.20235	7.20235	5.9197e-13	0.78509	0.78509	0.4324	-13.6388	13.6388	0	-22.7543	22.7543	0	-18.3356	18.3356	0
														-0.517643	-0.519476	-0.162429	-0.5221	-0.7527	-0.2371	-7.03622	7.03622	1.9753e-12	-6.70467	6.70467	2.0186e-11	-3.47927	3.47927	0.000502788	-22.5838	22.5838	0	-13.3138	13.3138	0	-3.18441	3.18441	0.00145

## Sheet: Sheet3
IPI		T0					T5							T15							T30
Accession	Protein	#Pep	Xcorr	N	Ratio	SD	#Pep	Xcorr	N	Ratio	SD	FC	p-value	#Pep	Xcorr	N	Ratio	SD	FC	p-value	#Pep	Xcorr	N	Ratio	SD	FC	p-value
IPI00110990.1	Dual specificity protein phosphatase 3	6	50.27	3	0.747333	0.0868639	3	30.29	3	1.722	0.405093	-2.304	3e-05	11	80.2948	4	1.8455	0.0960469	-2.469	0	8	70.2936	5	1.1666	0.07212	-1.561	0
IPI00111272.1	PREDICTED: similar to 40S ribosomal protein SA	8	80.24	4	0.92875	0.0642099	7	70.23	3	0.535333	0.0944951	1.73611	0	10	90.2456	5	0.7968	0.14578	1.1655	0.04298	7	70.244	4	0.8865	0.0698832	1.04712	0.2266
IPI00111412.2	60S ribosomal protein L4	11	110.26	7	0.974857	0.157563	15	150.25	5	0.5248	0.198457	1.85874	0	16	156.282	6	0.725	0.194936	1.34409	0.00169	12	120.246	3	1.03267	0.152133	-1.059	0.51043
IPI00111831.1	Nascent polypeptide-associated complex subunit alpha, muscle-specific form	45	444.27	6	0.728333	0.165415	51	500.27	5	0.3444	0.133285	2.11416	0	40	396.271	6	0.618	0.107491	1.17786	0.01193	21	210.256	7	0.819429	0.146499	-1.125	0.09994
IPI00111981.1	Isoform 1 of Putative GTP-binding protein PTD004 homolog	4	40.25	3	0.997667	0.144223	5	50.24	3	1.912	0.08	-1.916	0	14	140.251	6	1.18467	0.125007	-1.187	0.00025	12	110.263	5	0.9934	0.0478675	0.996	0.84202
IPI00113241.6	40S ribosomal protein S19	9	90.2	4	1.024	0.0855297	9	88.17	4	0.38425	0.127021	2.66667	0	10	100.192	6	0.957	0.165204	1.06952	0.32051	14	130.203	4	1.029	0.0692483	-1.005	0.88518
IPI00113712.1	Troponin C, slow skeletal and cardiac muscles	8	80.22	4	0.70275	0.0725689	10	100.22	3	0.778333	0.0768136	-1.108	0.08832	8	78.1968	3	1.308	0.182483	-1.861	0	10	100.204	5	1.2088	0.0821566	-1.72	0
IPI00117689.1	Polymerase I and transcript release factor	5	50.2	3	1.01767	0.146289	4	40.25	3	0.528333	0.0979864	1.92678	0	11	110.272	4	0.8365	0.19622	1.21655	0.06481	3	30.178	3	1.04333	0.1138	-1.025	0.69606
IPI00117910.2	Peroxiredoxin-2	12	120.29	5	0.9294	0.0875717	14	140.28	3	1.91533	0.22942	-2.061	0	18	150.33	8	1.30425	0.251449	-1.403	2e-05	13	120.225	5	1.0524	0.042577	-1.132	0
IPI00118899.1	Alpha-actinin-4	11	110.26	6	1.10933	0.113699	15	150.23	5	0.5392	0.157725	2.05761	0	22	210.247	7	0.450143	0.153196	2.46305	0	21	200.241	7	1.03929	0.0782383	1.06724	0.01785
IPI00119305.2	Proliferation-associated protein 2G4	8	80.21	3	0.949	0.0721318	12	120.21	5	0.5064	0.117515	1.87266	0	18	168.229	7	0.995857	0.202277	-1.049	0.53995	11	110.214	5	0.9816	0.11582	-1.034	0.5291
IPI00119667.1	Elongation factor 1-alpha 2	10	90.26	4	0.89025	0.0651684	8	80.25	3	2.01867	0.0971254	-2.268	0	16	120.272	6	1.1935	0.252003	-1.341	0.0032	15	110.255	5	1.1214	0.161608	-1.26	0.00138
IPI00120886.2	Y-box binding protein 1	7	70.29	3	1.012	0.062426	7	70.28	3	0.483667	0.181332	2.09205	0	8	70.2887	4	0.776	0.223969	1.30378	0.03508	9	70.2674	4	1.062	0.175828	-1.049	0.56953
IPI00121788.1	Peroxiredoxin-1	14	140.2	5	0.995	0.14111	12	118.21	4	2.442	0.157903	-2.454	0	16	158.214	6	1.11783	0.4169	-1.123	0.47048	17	140.203	7	1.04186	0.129829	-1.047	0.33963
IPI00122426.1	60S ribosomal protein L19	6	50.28	3	0.868667	0.0843584	6	60.29	3	0.506333	0.127249	1.71527	0	4	40.2801	3	0.929667	0.203981	-1.07	0.60448	8	70.2777	3	1.046	0.175168	-1.204	0.07952
IPI00123176.1	PREDICTED: similar to Glyceraldehyde-3-phosphate dehydrogenase	12	88.24	4	0.8795	0.0934826	10	70.24	3	1.53533	0.215019	-1.746	0	12	76.2321	3	1.31133	0.286764	-1.491	0.0091	12	70.2409	3	1.02467	0.189273	-1.165	0.18404
IPI00124829.4	Actin-related protein 2/3 complex subunit 3	6	58.22	3	0.911	0.00818535	5	48.23	3	0.355333	0.27777	2.5641	0.00053	3	30.1843	3	0.428667	0.0881892	2.12314	0	7	68.1905	4	0.8505	0.190735	1.07066	0.52583
IPI00124985.2	Ankyrin-repeat PEST sequence and proline-rich region protein	13	128.25	5	1.1936	0.0875403	7	70.2	4	2.382	0.278328	-1.996	0	9	88.2509	4	2.098	0.539938	-1.758	0.00081	10	100.263	4	1.2085	0.134436	-1.012	0.82457
IPI00125901.4	40S ribosomal protein S13	5	50.17	3	0.976	0.124399	6	60.19	3	0.315333	0.0618574	3.09598	0	6	60.1628	3	0.835333	0.0775263	1.16822	0.00167	6	60.1648	3	0.958667	0.0388115	1.01833	0.4392
IPI00128209.2	Adenylate kinase isoenzyme 1	12	120.23	4	0.908	0.105413	9	90.25	6	1.73033	0.271176	-1.906	0	17	150.226	5	1.748	0.404413	-1.925	0	16	120.232	5	0.976	0.075389	-1.075	0.04371
IPI00130353.4	Valyl-tRNA synthetase	15	150.22	6	1.18133	0.178413	18	180.23	4	0.61525	0.0424922	1.91939	0	22	220.28	9	0.885222	0.134268	1.33511	0	12	120.207	5	1.0572	0.181888	1.11732	0.127
IPI00132722.3	Annexin A3	18	178.28	6	1.29067	0.107641	16	156.26	5	0.8192	0.20966	1.5748	0	18	178.258	7	0.723429	0.182688	1.78253	0	15	146.261	4	0.815	0.0180185	1.58479	0
IPI00133029.1	18-day	5	50.22	3	0.684667	0.0796639	10	100.23	4	1.7345	0.333604	-2.533	0	18	146.226	6	1.40633	0.316633	-2.054	0	15	146.261	3	1.058	0.0575065	-1.545	0
IPI00133580.1	Adult male testis cDNA, product:fructose-bisphosphate aldolase	6	60.25	3	0.964333	0.124516	7	60.26	3	2.49867	0.47648	-2.591	0	10	70.2611	3	2.14133	0.529182	-2.221	0.00012	14	100.259	4	1.27175	0.123078	-1.319	0
IPI00134599.1	40S ribosomal protein S3	18	180.24	5	0.8562	0.170837	14	140.23	5	0.4766	0.156355	1.79533	0	24	220.226	6	0.704333	0.222317	1.21507	0.09428	18	170.242	7	0.884714	0.106062	-1.033	0.4769
IPI00134607.5	PREDICTED: similar to 40S ribosomal protein S2	7	70.25	4	1.066	0.139535	8	80.27	4	0.629	0.196221	1.69492	1e-05	8	60.2127	3	0.865667	0.117066	1.23153	0.00304	4	40.1751	3	1.055	0.0820549	1.0101	0.81639
IPI00169916.10	Clathrin heavy chain	34	338.26	6	0.934	0.0731027	44	430.28	6	0.472333	0.0920297	1.97628	0	47	440.301	7	0.679143	0.124786	1.37552	0	37	368.254	7	1.10814	0.108018	-1.186	2e-05
IPI00221402.6	Fructose-bisphosphate aldolase A	10	90.26	3	0.830667	0.262611	11	100.24	4	1.9295	0.178582	-2.323	0	16	120.261	2	2.06133	0.0981495	-2.482	0	16	110.262	4	1.11	0.323676	-1.336	0.08435
IPI00222547.5	60S ribosomal protein L28	4	38.14	3	0.828333	0.0522909	3	30.24	3	0.473667	0.0698665	1.74825	0	5	50.1963	3	0.851	0.0770779	-1.027	0.6105	5	50.2096	3	1.046	0.0190788	-1.263	0
IPI00223253.1	Isoform 1 of Heterogeneous nuclear ribonucleoprotein K	6	60.25	4	0.792	0.081109	9	90.27	4	0.2365	0.119478	3.34448	0	10	100.27	5	0.4765	0.11076	1.66113	0	4	40.2286	3	0.837667	0.0917406	-1.058	0.38859
IPI00223757.3	Aldose reductase	11	110.23	5	0.8502	0.101743	12	120.23	4	2.147	0.279583	-2.525	0	17	160.228	5	1.656	0.456804	-1.948	8e-05	16	150.229	5	0.9992	0.104996	-1.175	0.00151
IPI00225275.4	Glycogen phosphorylase, muscle form	14	140.22	5	0.745	0.0617171	23	230.25	5	2.056	0.104307	-2.76	0	37	360.265	8	1.94975	0.867543	-2.617	9e-05	33	320.266	5	1.115	0.101274	-1.497	0
IPI00228548.5	Beta-enolase	22	212.28	4	0.71	0.119239	28	280.31	5	1.972	0.315991	-2.777	0	36	300.314	9	1.82356	0.401438	-2.568	0	36	320.324	4	1.1725	0.0372782	-1.651	0
IPI00228633.5	Glucose-6-phosphate isomerase	18	178.28	5	1.0884	0.0761302	20	190.29	3	2.23533	0.217792	-2.054	0	37	310.283	7	1.90657	0.263782	-1.752	0	33	278.266	7	1.20457	0.134829	-1.107	0.02263
IPI00229509.1	Isoform PLEC-1I of Plectin	18	176.24	7	1.19157	0.108108	14	140.23	6	0.293167	0.127288	4.06504	0	10	100.262	7	0.907	0.208654	1.31406	0.00031	5	50.1985	3	0.975	0.180668	1.22249	0.03787
IPI00229534.4	Myristoylated alanine-rich C-kinase substrate	9	90.25	4	1.4015	0.110868	7	68.26	3	0.350667	0.0346458	4	0	6	60.2509	3	0.340333	0.12564	4.11523	0	5	50.2667	3	1.033	0.190686	1.35685	0.00082
IPI00230002.6	Phosphoglycerate kinase 1	27	250.3	5	0.9142	0.0999785	37	300.32	6	1.92867	0.359203	-2.11	0	54	410.317	8	1.59925	0.407622	-1.749	0	46	360.325	8	1.18288	0.0980516	-1.294	0
IPI00265025.5	Galactokinase 1	8	80.22	4	1.2025	0.154765	6	60.23	4	1.157	0.192267	1.0395	0.636	7	70.1713	5	0.7505	0.111787	1.60256	0	8	80.2165	4	0.8655	0.115506	1.38889	0
IPI00282248.1	PREDICTED: similar to 60S ribosomal protein L6	7	70.26	3	0.854667	0.0575007	7	70.27	4	0.46275	0.0754779	1.84843	0	12	86.2703	6	0.917167	0.200437	-1.073	0.44499	5	50.1829	3	1.04633	0.1775	-1.224	0.06144
IPI00307837.5	Elongation factor 1-alpha 1	8	70.19	3	0.839333	0.158885	10	80.2	4	1.547	0.0984886	-1.843	0	13	120.209	5	1.007	0.167	-1.2	0.02477	13	130.209	5	0.9786	0.0748852	-1.166	3e-05
IPI00308706.3	60S ribosomal protein L5	13	122.19	3	0.924	0.0754387	8	84.22	3	0.505	0.0996845	1.82815	0	11	110.214	4	0.655	0.10744	1.41044	0	13	130.209	4	0.994	0.101129	-1.076	0.88976
IPI00312700.3	Myosin light chain 1, skeletal muscle isoform	13	130.22	3	0.481333	0.0235867	11	110.22	3	0.915333	0.0568624	-1.902	0	15	150.216	4	1.338	0.220756	-2.78	0	13	130.209	5	0.9242	0.10747	-1.92	0
IPI00313558.4	Coatomer subunit delta	7	70.23	5	1.0542	0.116947	6	60.23	4	0.68275	0.1317	1.54321	0	15	136.2	6	0.622	0.0951357	1.69492	0	6	46.1729	3	0.966667	0.129817	1.09051	0.24285
IPI00315550.3	Glutaredoxin 3	7	60.28	3	0.937	0.0910439	8	80.19	4	1.522	0.160208	-1.624	0	6	60.2008	3	1.408	0.0781025	-1.503	0	6	60.2112	4	1.006	0.134831	-1.074	0.30607
IPI00319994.5	L-lactate dehydrogenase A chain	24	216.33	7	0.894429	0.121621	24	236.26	5	2.328	0.237339	-2.603	0	26	218.235	7	1.71229	0.383356	-1.914	0	37	266.338	6	1.062	0.158824	-1.187	0.00976
IPI00331345.4	40S ribosomal protein S3a	7	70.29	3	0.924	0.0306105	7	70.3	3	0.535667	0.108887	1.72414	0	15	140.285	6	0.962667	0.213611	-1.042	0.65748	9	90.1967	5	0.9778	0.121275	-1.058	0.32122
IPI00380436.1	Alpha-actinin-1	11	110.26	6	1.173	0.178955	4	40.18	3	0.379	0.119662	3.09598	0	15	140.267	7	0.342143	0.134136	3.42466	0	6	60.1955	3	1.08267	0.173785	1.08342	0.36795
IPI00381239.3	Plectin 8	83	814.28	7	1.168	0.1667	83	830.27	6	0.4485	0.144486	2.60417	0	102	1018.26	7	0.781714	0.157998	1.49477	0	22	212.253	6	1.03017	0.178298	1.13379	0.05828
IPI00421223.2	Tropomyosin alpha-4 chain	20	180.34	6	1.19033	0.0962199	10	96.31	4	0.23725	0.101342	5.02513	0	18	156.315	4	0.2145	0.155903	5.55556	0	15	114.318	5	0.7478	0.0105688	1.59236	0
IPI00467833.4	Triosephosphate isomerase	17	150.27	5	0.9114	0.120302	18	150.28	4	2.0445	0.242539	-2.243	0	29	200.252	6	1.633	0.24452	-1.792	0	26	218.265	5	1.1358	0.11123	-1.246	1e-05
IPI00553798.2	AHNAK nucleoprotein isoform 1	75	722.27	7	0.987143	0.0753446	41	390.24	5	0.4695	0.164504	2.10084	0	48	462.234	6	0.467667	0.189786	2.1097	0	53	498.246	7	0.824714	0.123516	1.1976	0.0005
IPI00554894.1	Annexin A6	16	130.29	6	0.761	0.104982	18	140.29	5	1.51	0.173263	-1.984	0	22	140.277	6	1.03317	0.140699	-1.358	0	20	130.277	6	0.922167	0.0342895	-1.212	0
IPI00555140.1	Phosphoglucomutase-1	12	120.27	5	0.7662	0.0825179	23	220.27	5	1.706	0.372666	-2.227	0	27	270.283	8	1.87175	0.561222	-2.443	0	24	220.279	8	1.0135	0.208883	-1.323	0.00081
IPI		T0					T5							T15							T30
Accession	Protein	#Pep	Xcorr	N	Mean	SD	#Pep	Xcorr	N	Mean	SD	FC	p-value	#Pep	Xcorr	N	Mean	SD	FC	p-value	#Pep	Xcorr	N	Mean	SD	FC	p-value
IPI00115564.4	ADP/ATP translocase 1	15	120.28	3	0.7597	0.0112694	40	360.25	9	1.36056	0.282466	-1.791	0	20	138.262	6	1.65333	0.184355	-2.176	0	11	88.2474	3	1.16833	0.109551	-1.538	0
IPI00117312.1	Aspartate aminotransferase, mitochondrial precursor	9	90.22	4	0.8397	0.084896	24	230.22	10	1.28336	0.291247	-1.528	0	14	140.235	7	1.69714	0.318052	-2.021	0	17	170.28	5	1.173	0.210005	-1.397	0.00039
IPI00123316.1	Isoform 1 of Tropomyosin 1 alpha chain	36	274.25	5	0.7655	0.0923131	36	334.26	8	1.14525	0.164384	-1.496	0	55	402.244	7	1.33	0.134412	-1.737	0	28	266.243	3	1.12233	0.0558241	-1.466	0
IPI00123319.1	Isoform 1 of Tropomyosin beta chain	28	152.25	3	0.7467	0.17486	28	242.22	8	1.46525	0.108882	-1.962	0	25	192.237	6	1.696	0.228101	-2.271	0	15	144.243	4	1.1305	0.0599416	-1.514	0
IPI00126115.1	Isoform 1 of Sideroflexin-3	9	90.31	5	1.0853	0.192374	6	60.24	5	0.516	0.0462817	2.10526	0	3	30.1785	3	0.363667	0.0205994	2.98507	0	7	70.2963	4	0.6795	0.0127671	1.59744	0
IPI00131138.9	REFSEQ:XP_913	77	750.27	6	1.21903	0.100083	32	320.25	7	0.362286	0.0662865	3.367	0	7	60.2263	5	0.4686	0.331005	2.60417	0	5	48.1632	4	0.715	0.0683618	1.70358	0
IPI00227299.5	Vimentin	62	448.28	6	1.0617	0.100383	78	630.28	7	0.581571	0.130584	1.82482	0	61	464.277	7	0.310286	0.0826916	3.42466	0	54	442.288	5	0.754	0.0765572	1.40845	0
IPI00228150.1	Isoform 1 of Mitochondrial inner membrane protein	24	226.23	7	0.986986	0.107498	15	146.23	8	0.625875	0.0760947	1.57729	0	8	80.1937	7	0.695857	0.150331	1.41844	0	7	66.1826	3	1.02667	0.144074	1.04	0.63333
IPI00284119.6	Troponin C, skeletal muscle	60	60.27	5	0.4373	0.0747181	13	110.29	3	1.90233	0.0960902	-4.35	0	11	100.292	6	2.091	0.361726	-4.782	0	11	110.289	5	1.3706	0.152487	-3.134	0
IPI00338964.3	Isoform SERCA2B of Sarcoplasmic/endoplasmic reticulum calcium ATPase 2	7	70.2	4	0.7387	0.0791496	21	206.24	6	1.13417	0.149362	-1.535	0	14	138.245	7	1.13371	0.252515	-1.535	3e-05	14	130.205	4	1.11	0.146976	-1.503	0
IPI00421223.2	Tropomyosin alpha-4 chain	30	216.35	5	1.3587	0.0641872	16	118.31	6	0.388333	0.0323151	3.4965	0	10	72.3022	3	0.179333	0.0213854	7.57576	0	10	76.3126	4	0.65875	0.040942	2.06186	0
IPI00453692.3	Nestin	125	978.34	7	0.8537	0.0580488	107	918.33	9	0.460111	0.0497831	1.85529	0	97	816.31	8	0.23775	0.0579821	3.59712	0	82	766.325	5	0.6544	0.073115	1.30378	0
IPI00464223.5	PREDICTED: myoferlin isoform 1	9	90.22	4	1.12345	0.133355	21	208.24	6	0.784167	0.115844	1.43266	0	3	30.2429	3	0.615	0.137	1.82815	0	16	160.225	4	0.79675	0.0597739	1.41044	0
IPI00465786.3	Talin-1	41	400.31	6	1.2757	0.107098	23	220.24	5	0.625	0.146835	2.04082	0	4	40.194	3	0.682333	0.0983582	1.86916	0	5	48.2093	3	0.992667	0.0525389	1.28535	0
IPI00468203.2	Annexin A2	28	240.27	5	1.1517	0.101267	32	258.3	5	0.776	0.0615955	1.48368	0	12	110.232	6	0.5888	0.0605959	1.95695	0	20	192.256	4	0.81825	0.0363719	1.40845	0
IPI00553798.2	AHNAK nucleoprotein isoform 1	49	462.23	5	1.1355	0.135509	28	252.28	5	0.6134	0.0516943	1.85185	0	9	82.2007	5	0.3828	0.126417	2.96736	0	23	218.21	5	0.8984	0.16649	1.26422	0.00145
Legend
#Pep	Number of peptides identified
Xcorr	Protein cross correlation score
N	Number of unique peptides quantitated
Ratio	Normalized mean ratio (labeled (no steroid)/unlabeled (steroid))
SD	Standard deviation
FC	Fold Change (steroid treated time point versus T0)
